# Supplementary material for: Acid Sphingomyelinase Activity in Dried Blood Spot from Neonatal Intensive Care Unit–Admitted Neonates: A Pilot Study for Expanded Newborn Screening in Japan
Source: Int J Neonatal Screen. 2026 Apr 1;12(2):22. doi: 10.3390/ijns12020022 (PMC13108211; doi:10.3390/ijns12020022)
Supplement: Supplementary file 1 [file IJNS-12-00022-s001.zip]

Archive with 4 entries (4 files):
- Supplementary Data S1.xlsx
- Supplementary Data S2.xlsx
- Supplementary Data S3.xlsx
- Supplementary Tables_kato.pdf
