# Supplementary material for: Acid Sphingomyelinase Activity in Dried Blood Spot from Neonatal Intensive Care Unit–Admitted Neonates: A Pilot Study for Expanded Newborn Screening in Japan
Source: Int J Neonatal Screen. 2026 Apr 1;12(2):22. doi: 10.3390/ijns12020022 (PMC13108211; doi:10.3390/ijns12020022)
Supplement: Supplementary file 1 [file IJNS-12-00022-s001.zip › Supplementary Data S1.xlsx]

## Sheet: Clinical Dataset (n=244)
Supplementary Data S1. Clinical data of 244 NICU-admitted neonates, showing acid sphingomyelinase (ASM) activity, sex, gestational age, birth weight, and clinical diagnosis for each individual.
RDS, Respiratory distress syndrome; LBW, low birth weight; TTN, transient tachypnea of the newborn; MAS, meconium aspiration syndrome; VSD, ventricular septal defect; ASD, atrial septal defect; PH, pulmonary hypertension; SGA, small for gestational age; VPC, ventricular premature contraction
ASM activity	Sex(M=0, F=1)	gestational age	birth weight	clinical diagnoses
2.0597	0	36	2598	jaundice
3.2409	0	36	2074	RDS, air leak
2.3524	0	40	2192	LBW, polycythemia
2.5711	1	36	2357	LBW, TTN
2.7281	1	36	2390	LBW
2.8645	1	34	1833	LBW
2.6947	0	38	2745	TTN
7.4611	0	30	991	ELBW, RDS
2.5303	0	36	2181	LBW
2.2832	0	35	2108	LBW
2.2307	0	35	1673	LBW
3.4773	1	36	1863	LBW
2.4361	0	36	2195	LBW
3.0895	0	35	2659	preterm infant
3.3965	0	37	2435	jaundice
4.706	0	33	1761	LBW, RDS
3.8405	0	34	2201	LBW, TTN
2.7286	0	34	2519	preterm infant
3.8654	1	41	3725	MAS, air leak
2.5424	0	33	2113	LBW, TTN
3.9838	1	37	2240	LBW
3.8471	0	36	2180	LBW
4.1985	1	37	2578	pseudo-Bartter syndrome
3.5182	1	36	2025	LBW
6.2089	1	38	2335	LBW, TTN
3.9229	0	37	2760	jaundice
2.641	0	33	1493	VLBW
3.4456	0	37	2839	TTN
4.4476	0	38	2845	21trisomy, VSD, TTN
3.142	1	37	2680	TTN
11.6189	0	39	2821	TTN
4.037	1	35	2311	LBW, TTN
3.7112	0	37	2645	TTN
4.1682	0	38	2117	LBW, TTN
5.2492	1	36	2230	LBW, TTN, VSD
3.4646	0	35	2905	preterm infant, TTN
5.7661	0	37	2405	hypoglycemia
4.6663	1	38	2715	jaundice
3.434	1	37	2240	LBW
3.7738	1	39	3003	TTN
5.0973	1	32	1670	preterm infant, LBW
5.0426	0	37	2950	jaundice
3.2099	0	32	1585	preterm infant, LBW
1.6742	1	37	2280	LBW
3.1373	1	39	2495	LBW, TTN, premature contraction
3.2999	1	37	2282	LBW
4.7485	0	40	2310	LBW, TTN
4.8132	0	38	2220	21trisomy, ASD+PH, LBW, TTN
4.2213	1	35	1806	LBW
4.5193	0	31	1347	RDS, VLBW
5.109	1	37	2455	LBW, hypoglycemia
3.9055	0	36	2089	LBW,TTN
4.2032	0	36	2443	LBW
6.0979	1	38	2220	LBW
3.6791	1	35	2367	LBW, TTN
2.9584	1	35	1645	LBW
3.1937	0	34	2234	preterm infant, TTN, LBW
5.4992	0	36	1939	LBW
3.8921	0	36	2173	TTN, LBW
4.1824	0	37	2225	LBW
2.8159	0	34	2077	preterm infant, LBW
4.5665	1	39	3070	TTN
2.9957	0	37	2140	LBW, TTN
5.5476	0	39	3250	hypothermia
3.1108	0	34	1779	preterm infant, LBW, TTN
3.1621	0	34	1619	preterm infant, LBW, TTN
4.3844	1	34	2133	preterm infant, LBW, TTN
5.2463	0	38	2657	TTN
2.9786	1	34	2093	preterm infant, LBW, TTN
3.2436	0	35	2313	preterm infant、TTN
2.3073	0	38	2252	LBW, TTN
4.5382	1	37	3015	TTN
2.7871	1	34	2181	preterm infant, LBW, TTN
2.4122	0	39	2180	LBW, TTN
5.8772	1	36	2265	LBW
3.5051	0	36	2015	LBW
3.8489	0	33	2141	preterm infant, LBW
4.3346	0	33	2020	preterm infant, RDS
2.8131	1	35	1648	preterm infant, LBW, TTN
3.4955	0	35	2108	preterm infant, LBW, TTN
3.3964	0	35	2048	preterm infant, LBW, TTN
3.5224	0	35	2063	preterm infant, LBW, TTN
3.4573	0	25	773	ELBW, PPHN
3.8581	0	37	2022	LBW, TTN, air leak
3.398	0	34	1887	preterm infant, LBW, TTN
3.0216	1	34	1987	preterm infant, LBW, TTN
4.088	0	35	2039	preterm infant, LBW, TTN
2.9665	0	35	1731	preterm infant, LBW, TTN
2.7951	1	34	1986	preterm infant, LBW, TTN
3.0252	1	34	2051	preterm infant, LBW, TTN
4.7113	0	37	2200	LBW
4.487	0	38	2405	LBW, hypoglycemia
5.3228	1	39	2730	TTN
5.5153	0	36	2587	TTN
4.5353	0	36	2359	TTN, LBW
3.9322	0	35	2397	preterm infant, LBW, TTN
3.0432	1	41	2921	TTN, air leak
2.9091	1	35	2321	twin, preterm infant, LBW
5.1405	0	35	1874	twin, preterm infant, LBW
3.3545	0	37	2771	TTN
2.7495	0	38	3320	TTN
3.3372	1	38	2925	TTN
2.918	1	38	2500	Treacher-Colins Syndrome
2.3331	1	37	2744	TTN
3.3304	1	31	1537	preterm infant, RDS, LBW
4.4133	0	32	2173	preterm infant, RDS, LBW
5.8635	0	39	2962	severe neonatal asphyxia
2.109	1	36	2425	LBW、hypoglycemia
4.075	0	31	1207	RDS, VLBW
2.293	0	36	2397	preterm infant, LBW
3.3292	1	39	2290	LBW
3.4749	0	36	2650	preterm infant, hypoglycemia
2.961	0	37	2719	TTN
3.8497	0	35	2207	preterm infant, TTN, LBW
3.8459	0	35	2161	preterm infant, LBW, TTN
6.8336	1	37	1983	LBW, SGA
2.0817	1	38	2335	LBW, hypoglycemia
5.6353	1	38	2750	TTN
3.6321	0	31	1847	preterm infant, LBW
2.8514	1	38	2825	neonatal asphyxia, GBS infection
3.0474	0	35	2392	preterm infant, LBW
2.5343	1	36	2274	LBW
4.4663	0	39	3189	air leak
2.7764	0	35	2509	preterm infant, TTN
3.4159	1	33	1659	preterm infant, RDS
3.4782	1	37	1844	SGA
5.9108	0	35	2313	preterm infant, PDA, LBW
2.3831	0	36	2825	preterm infant, TTN
2.331	1	36	2099	preterm infant, TTN, LBW
5.3106	0	37	2405	LBW, hypoglycemia
4.3517	1	35	2849	preterm infant, TTN
3.709	1	36	2713	preterm infant, TTN
2.8425	1	34	2229	RDS, preterm infant
4.553	1	40	3730	TTN
2.1058	1	38	2451	air leak
2.9418	0	37	1863	SGA
3.5154	1	34	2373	preterm infant
3.1568	0	36	2609	RDS
3.4342	0	36	2242	TTN, LBW
2.1058	0	31	1475	preterm infant, VLBW
2.578	1	36	2219	femur fracture, TTN, LBW
2.3102	1	36	2207	preterm infant, LBW
2.6026	1	38	2170	SGA
3.7397	1	36	2325	LBW, TTN
5.164	1	36	2459	LBW, TTN
2.4836	1	36	2167	LBW, TTN, VSD
2.4797	1	36	2147	DDtwin, LBW
4.2493	1	38	2660	MAS
3.0587	1	35	2038	preterm infant, LBW
2.8304	1	36	2106	LBW
3.0887	0	36	2854	preterm infant
3.4012	0	33	2007	preterm infant, TTN
3.5479	0	39	3250	TTN
5.5463	1	37	2245	LBW
3.5415	1	37	1582	SGA, TTN, ASD
4.2775	0	35	2229	preterm infant, TTN
3.0315	1	36	2329	TTN, LBW
2.5248	1	36	2329	TTN, LBW
2.6087	1	36	2019	LBW TTN
3.2517	1	36	1954	TTN, LBW
3.5217	1	33	1874	preterm infant, LBW
2.6218	1	36	2083	TTN, LBW
4.4468	0	36	2025	TTN, LBW
2.5059	1	36	2397	TTN, LBW
5.0139	0	37	2635	TTN
4.6463	0	36	1861	LBW, TTN
3.7198	0	36	2493	TTN, air leak
5.0755	0	37	2830	air leak
3.2458	0	35	2407	preterm infant, LBW, TTN
3.5568	0	35	2414	preterm infant, LBW, TTN
4.0899	0	36	2320	preterm infant, TTN, LBW
4.777	0	36	2505	preterm infant, TTN
3.0089	1	36	1883	LBW, TTN
3.9345	0	36	1691	LBW, TTN
3.5394	1	36	1971	LBW, TTN
3.1897	1	36	2255	preterm infant, TTN
3.177	0	36	1633	LBW, SGA
3.3228	0	35	2114	preterm infant, LBW, TTN
3.0063	0	36	2015	TTN, LBW
3.1846	0	36	1953	TTN, LBW
2.8377	1	35	2613	preterm infant, TTN
3.2149	1	35	2473	preterm infant, TTN
3.3728	0	34	2140	preterm infant, LBW, TTN
2.7873	0	34	2247	preterm infant, LBW
3.8987	1	35	2124	preterm infant, LBW, TTN
3.191	0	35	1793	preterm infant, SGA, TTN
6.0911	0	37	2411	TTN
3.8942	1	36	3007	LargeForDate, TTN
3.6217	1	36	2119	RDS, LBW
3.0105	0	34	1879	preterm infant, LBW, TTN
2.4071	1	33	1825	preterm infant, LBW
4.8446	1	37	1997	LBW, VSD
5.3749	1	37	1665	LBW, VSD
5.7999	1	41	2815	VPC
2.3103	1	36	2019	preterm infant, LBW
3.8009	1	34	1327	preterm infant, VLBW
2.2896	0	35	2199	preterm infant, LBW
5.3545	1	40	3481	TTN
2.6027	0	33	2119	preterm infant, LBW
4.0611	0	41	2986	infection
1.9115	1	32	1761	RDS, preterm infant, LBW
3.3656	0	38	1903	LBW
2.4769	0	36	2777	preterm infant, vomiting syndrome
3.2465	1	38	2841	neonatal goiter
3.2292	0	36	2773	preterm infant apnea
3.6525	1	41	2603	neonatal asphyxia, TTN
3.0652	0	37	2787	TTN, infection
4.0913	1	40	3016	TTN
4.0932	0	38	2697	agenesis of the corpus callosum
2.7718	0	33	1987	preterm infant, sepsis
4.4093	0	41	3901	neonatal asphyxia, TTN
4.7053	1	37	2355	LBW, TTN
2.35	0	36	2303	preterm infan, TTN, LBW
4.2809	0	37	2389	preterm infan, LBW
3.1324	0	37	2723	preterm infan, hypoglycemia
2.5565	0	37	2883	TTN, hydronephrosis
2.506	1	38	3067	hypoglycemia
2.3948	1	36	2275	preterm infan, LBW, hypoglycemia
2.2988	1	36	2003	preterm infan, LBW
4.0565	0	35	2157	preterm infan, LBW, TTN
2.4582	1	36	2859	preterm infan, TTN, hypoglycemia
5.1948	1	37	2829	hypoglycemia
3.8745	0	37	2265	LBW
3.0615	1	38	2865	vomiting syndrome
2.3576	0	36	2169	preterm infan, LBW
4.6075	0	39	3207	neonatal asphyxia, TTN
2.9973	0	40	2907	hypoglycemia
5.7274	0	39	3315	MAS
2.5181	0	38	3429	TTN
2.5767	1	38	2701	achondroplasia, TTN
2.8868	1	34	1981	preterm infan, RDS, LBW
5.2982	1	39	3401	infection
2.161	1	36	2717	preterm infan, TTN
4.3054	0	35	2265	preterm infan, LBW
6.6921	0	38	3629	TTN, infection
4.8577	0	38	3251	infection
2.926	0	37	2137	LBW
4.3563	1	38	4201	hypoglycemia
2.8662	0	35	2697	preterm infan
3.4249	1	36	2151	preterm infan, LBW
5.1021	0	34	2213	preterm infan, LBW
5.4475	0	37	2755	hypoglycemia
7.292	1	40	2896	bacterial meningitis
3.2993	1	38	3319	vomiting syndrome
