# Supplementary material for: Acid Sphingomyelinase Activity in Dried Blood Spot from Neonatal Intensive Care Unit–Admitted Neonates: A Pilot Study for Expanded Newborn Screening in Japan
Source: Int J Neonatal Screen. 2026 Apr 1;12(2):22. doi: 10.3390/ijns12020022 (PMC13108211; doi:10.3390/ijns12020022)
Supplement: Supplementary file 1 [file IJNS-12-00022-s001.zip › Supplementary Data S2.xlsx]

## Sheet: paired specimens(ASM activuty)
Supplementary Data S2. Acid sphingomyelinase (ASM) activity measured twice in 34 neonates with birth weight <2,000 g, using paired (matched) samples.
1st	2nd
2.8645	3.8522
7.4611	4.5602
2.2307	3.8829
4.706	3.65
5.4992	6.3423
3.1108	7.5561
3.1621	5.0013
3.5224	8.9405
3.3964	5.1719
2.9665	6.5131
2.7951	3.2835
3.0252	3.9355
4.4133	6.3944
3.3304	5.8259
4.075	4.5432
3.6321	4.105
3.4782	3.3077
3.4159	4.4915
2.9418	4.0288
1.8044	5.9225
2.8868	8.1174
3.5415	7.0246
3.2517	3.2871
4.6463	6.6808
3.5217	6.1776
3.9345	5.89
3.177	6.8753
3.1846	3.9502
2.7873	2.959
3.3728	3.3973
3.191	4.9103
3.8009	4.2938
1.9115	2.9452
3.3656	5.0735
