# Supplementary material for: Acid Sphingomyelinase Activity in Dried Blood Spot from Neonatal Intensive Care Unit–Admitted Neonates: A Pilot Study for Expanded Newborn Screening in Japan
Source: Int J Neonatal Screen. 2026 Apr 1;12(2):22. doi: 10.3390/ijns12020022 (PMC13108211; doi:10.3390/ijns12020022)
Supplement: Supplementary file 1 [file IJNS-12-00022-s001.zip › Supplementary Data S3.xlsx]

## Sheet: Hematologic Parameters (n=43)
Supplementary Data S3. ASM activity, lymphocyte count, and hematocrit values in 43 neonates who underwent a complete blood count on the same day as dried blood spot collection.
ASM activity	Lymphocyte (/μL)	Ht (%)
2.0597	2650	48
2.3524	2268	61
3.3965	3828	59
3.9838	5046	63
3.9229	2800	37
4.5602	5840	37
3.7112	2916	61
3.65	1722	37
5.7661	1995	43
5.0426	2790	41
4.2032	3663	49
7.5561	4888	40
4.5382	8050	53
5.0013	6052	34
3.4573	2310	46
8.9405	4047	35
5.1719	6936	37
6.5131	6461	44
3.9355	6834	40
2.9091	3150	43
6.3944	4680	43
5.8259	4088	38
4.105	6072	40
4.4915	5313	35
4.0288	6419	48
4.2493	4224	39
3.0887	2915	49
5.9225	4514	38
8.1174	4048	31.8
7.0246	4212	39
3.5568	3366	51
3.2871	4640	32
6.6808	7623	43
6.1776	5928	39
3.9502	5564	47
4.9103	4896	47
5.7999	7630	49
4.2938	4160	35
2.9452	5950	35
5.0735	5940	43
3.6525	5490	55
2.7718	500	56
7.292	5460	45
